# Supplementary material for: Backpropagation DNN and Thermokinetic Analysis of the Thermal Devolatilization of Dried Pulverized Musa sapientum (Banana) Peel
Source: Polymers (Basel). 2025 Dec 31;18(1):122. doi: 10.3390/polym18010122 (PMC12787760; doi:10.3390/polym18010122)
Supplement: Supplementary file 1 [file polymers-18-00122-s001.zip]

Archive with 1 entries (1 files):
- polymers-4084379-supplementary.pdf
